# Supplementary material for: An Oxalate Transporter Gene, AtOT, Enhances Aluminum Tolerance in Arabidopsis thaliana by Regulating Oxalate Efflux
Source: Int J Mol Sci. 2023 Feb 24;24(5):4516. doi: 10.3390/ijms24054516 (PMC10003554; doi:10.3390/ijms24054516)
Supplement: Supplementary file 1 [file ijms-24-04516-s001.zip]

Archive with 1 entries (1 files):
- ijms-2071419-supplementary.pdf
